# Supplementary material for: Production of Prosaikogenin F, Prosaikogenin G, Saikogenin F and Saikogenin G by the Recombinant Enzymatic Hydrolysis of Saikosaponin and their Anti-Cancer Effect
Source: Molecules. 2022 May 19;27(10):3255. doi: 10.3390/molecules27103255 (PMC9145717; doi:10.3390/molecules27103255)
Supplement: Supplementary file 1 [file molecules-27-03255-s001.zip]

Archive with 1 entries (1 files):
- molecules-1713151-supplementary.pdf
